# Supplementary material for: Salinity in Autumn-Winter Season and Fruit Quality of Tomato Landraces
Source: Front Plant Sci. 2019 Sep 24;10:1078. doi: 10.3389/fpls.2019.01078 (PMC6769068; doi:10.3389/fpls.2019.01078)
Supplement: Supplementary file 1 [file Table_1.xlsx]

## Sheet: Supplementary Table 1
Supplementary Table 1. Metabolites identified in this study. Data are means of relative ion intensity/dry weight ± SE of six replicates. Means within a column followed by the same letter are not significantly different based on Duncan's test (P < 0.05). G, genotype: CE, Ciettaicale, LIN, Linosa, COR, Corleone, UC, UC-82B; S, salt treatment: control (C), 60 and 120 mM NaCl.
	AMINOACIDS						FLAVONOIDS																					GLYCOALKALOIDS
	Phenylalanine			Tryptophan			Naringenin chalcone			Naringenin			Naringenin 7-O-glucoside			Naringenin chalcone 7-O- glucoside			Phloretin 3 5 -di-C-glucoside			Rutin			Rutin-O-pentoside			Tomatidine			delta-Tomatine			Tomatidine+3hexoase			Tomatine			Lycoperoside H			Lycoperoside A			Acetoxy-Hydroxytomatine			Esculeoside A
GxSalt	Mean	SE	Signif.	Mean	SE	Signif.	Mean	SE	Signif.	Mean	SE	Signif.	Mean	SE	Signif.	Mean	SE	Signif.	Mean	SE	Signif.	Mean	SE	Signif.	Mean	SE	Signif.	Mean	SE	Signif.	Mean	SE	Signif.	Mean	SE	Signif.	Mean	SE	Signif.	Mean	SE	Signif.	Mean	SE	Signif.	Mean	SE	Signif.	Mean
CE-C	1101.46	142.922	b	760.096	44.3955	bc	1388.22	298	a	965.3	366.87	ab	31.6037	2.37362	d	55.5759	7.45743	c	220.769	12.5878	cd	338.081	30.8652	d	164.512	27.1122	b	55.9256	14.0613	cd	230.251	54.9625	de	191.744	83.1499	d	19.5494	3.00145	c	53.5917	2.75951	a	41.397	10.4549	c	140.772	45.8233	bc	13360.4
CE-60	4855.47	819.351	a	938.884	152.538	ab	453.784	216.478	a	457.439	165.923	b	39.4281	7.92131	d	34.3999	7.49796	c	178.217	10.7213	de	300.153	45.3106	d	145.321	19.3278	b	22.6478	1.61615	d	57.4801	6.7051	e	231.496	53.5904	d	7.89751	0.716602	c	50.4918	2.97983	ab	40.1965	2.26466	c	34.5412	2.66854	d	10354.1
CE-120	997.748	188.235	b	628.779	73.4603	cd	591.983	287.198	a	327.087	100.295	b	29.9063	3.07684	d	16.9003	3.76437	c	104.127	5.45898	e	293.817	21.1229	d	238.621	59.4657	b	46.737	3.68622	cd	170.377	17.6009	de	145.207	30.6888	d	29.6114	2.42886	c	46.9207	0.513961	ac	48.1256	2.51338	bc	35.1245	4.31232	d	10493.7
COR-C	480.44	53.4921	bc	399.947	50.814	ef	419.275	180.853	a	535.197	108.165	b	138.989	14.0603	c	139.235	7.09486	b	266.213	28.1947	bc	390.394	34.3177	d	88.5385	13.3327	b	76.9731	13.3758	cd	277.451	50.2541	de	607.493	105.956	bc	35.2753	6.53098	c	40.85	3.21517	c	20.8729	1.33548	c	76.6921	13.0895	cd	10061.8
COR-60	493.497	49.3689	bc	360.427	8.29038	ef	544.478	93.5376	a	273.78	41.1457	b	37.7371	6.75622	d	45.782	0.72583	c	204.199	23.9137	d	301.635	54.9241	d	144.743	37.7759	b	111.294	20.4205	c	403.725	82.8948	d	1028.86	146.228	a	102.914	27.6403	b	45.9916	4.37292	ac	97.9094	19.9437	a	126.817	20.3269	bc	14887.7
COR-120	196.76	43.203	c	251.858	43.8432	f	714.857	171.508	a	459.001	139.589	b	28.5393	3.76911	d	25.2356	2.94312	c	135.127	12.2499	ef	341.485	27.9101	d	223.435	23.793	b	187.594	14.1901	b	743.953	58.8369	c	768.677	61.4962	b	144.881	13.1104	b	48.1884	2.91969	ac	85.8211	14.3472	a	106.089	13.1248	bd	9668.25
LIN-C	880.933	38.8502	bc	462.102	22.4131	df	654.454	338.462	a	442.541	79.0787	b	24.2351	1.2909	d	51.4262	5.34671	c	221.06	15.7323	cd	262.912	24.3142	d	118.706	11.6533	b	21.5983	3.25922	d	69.2444	9.88727	e	238.092	108.902	d	9.59674	2.23118	c	43.6968	2.52256	bc	29.8786	4.98446	c	124.38	22.4651	bc	9636.89
LIN-60	793.078	166.504	bc	437.213	34.7199	df	982.731	251.613	a	707.456	128.61	b	13.2592	1.38598	d	20.6122	2.35656	c	136.867	5.37629	ef	286.108	35.5881	d	198.921	25.9991	b	32.5421	1.44868	d	122.212	27.4784	de	506.676	86.1835	c	15.0906	1.26277	c	41.2519	1.92363	bc	37.517	4.98698	c	101.673	12.6285	bd	9477.54
LIN-120	1173.31	67.0383	b	576.21	20.1943	ce	752.957	313.466	a	601.38	211.579	b	17.7763	3.55512	d	15.5813	3.78944	c	92.4357	6.32926	e	273.553	35.948	d	276.04	29.6974	b	29.7008	2.12133	d	96.0839	7.2785	de	215.66	72.8544	d	17.1555	1.81731	c	42.4132	2.63266	bc	32.8025	1.98631	c	75.6729	11.5505	cd	9825.75
UC-C	1093.01	50.6005	b	1014	117.842	a	569.247	265.911	a	1919.73	1006.68	a	426.676	99.4302	b	200.846	28.0403	b	291.1	17.1743	b	1543.06	199.732	a	546.307	123.925	a	289.514	71.4275	a	1243.78	316.034	a	120.596	18.9362	d	212.89	60.1867	a	20.8704	4.59148	d	98.898	22.8384	a	233.335	54.392	a	9705.64
UC-60	949.368	153.987	bc	574.288	68.2154	ce	946.212	334.071	a	696.205	155.353	b	629.174	58.2255	a	569.398	68.7171	a	398.771	25.4873	a	1170.75	60.2837	b	568.015	27.9264	a	205.171	15.9925	b	828.163	69.6093	bc	172.892	37.7494	d	154.39	12.8365	ab	26.9981	1.49137	d	79.7854	6.68339	ab	165.395	16.6875	ab	13067.4
UC-120	849.367	156.767	bc	630.199	46.7113	cd	1133.15	497.209	a	1187.72	603.073	ab	93.9497	12.6856	cd	171.027	62.1305	b	281.579	38.4877	b	810.166	70.492	c	671.368	217.933	a	261.202	55.8656	ab	1081.37	231.471	ab	375.065	145.262	cd	221.816	62.5518	a	22.6612	3.10489	d	87.5821	29.7675	a	109.553	26.323	bd	8278.33
[truncated: 47 more columns]
